# Supplementary material for: Environmental and Host Blood Interactions Shape Yersinia pestis Dynamics in the Rat Flea, Xenopsylla cheopis
Source: Pathogens. 2026 Jun 16;15(6):639. doi: 10.3390/pathogens15060639 (PMC13305545; doi:10.3390/pathogens15060639)
Supplement: Supplementary file 1 [file pathogens-15-00639-s001.zip]

Archive with 2 entries (2 files):
- pathogens-4269821-supplementary.pdf
- Raw Data.pdf
